# Supplementary material for: Fcirc: A comprehensive pipeline for the exploration of fusion linear and circular RNAs
Source: Gigascience. 2020 May 29;9(6):giaa054. doi: 10.1093/gigascience/giaa054 (PMC7259471; doi:10.1093/gigascience/giaa054)
Supplement: giaa054_Supplemental_Files [file giaa054_supplemental_files.zip]

Archive with 17 entries (17 files):
- Supplemental_Figure_S1.tiff
- Supplemental_Figure_S2.tiff
- Supplemental_Figure_S3.tif
- Supplemental_Tab_S1.csv
- Supplemental_Tab_S10.csv
- Supplemental_Tab_S11.csv
- Supplemental_Tab_S12.csv
- Supplemental_Tab_S13.csv
- Supplemental_Tab_S14.csv
- Supplemental_Tab_S2.csv
- Supplemental_Tab_S3.csv
- Supplemental_Tab_S4.csv
- Supplemental_Tab_S5.csv
- Supplemental_Tab_S6.csv
- Supplemental_Tab_S7.csv
- Supplemental_Tab_S8.csv
- Supplemental_Tab_S9.csv
