# Supplementary material for: Fcirc: A comprehensive pipeline for the exploration of fusion linear and circular RNAs
Source: Gigascience. 2020 May 29;9(6):giaa054. doi: 10.1093/gigascience/giaa054 (PMC7259471; doi:10.1093/gigascience/giaa054)
Supplement: giaa054_Supplemental_Files [file giaa054_supplemental_files.zip › Supplemental_Tab_S1.csv]

Table S1. A list of 47 fusion events
genome version	upstream gene	upstream transcript	upstream chr	Last_Exon	upstream junction pos	downstream gene	downstream transcript	downstream chr	First_Exon	downstream junction pos
hg38	ACBD6	ENST00000367595	1	5	1261	RRP15	ENST00000366932	1	5	736
hg38	ACTB	ENST00000331789	1	3	555	GLI1	ENST00000228682	12	5	481
hg38	AGTRAP	ENST00000314340	1	5	534	BRAF	ENST00000288602	7	8	1201
hg38	ASPSCR1	ENST00000306739	1	5	1145	TFE3	ENST00000315869	17	8	1031
hg38	BCR	ENST00000305877	1	14	3533	ABL1	ENST00000318560	9	2	461
hg38	BRD3	ENST00000303407	9	11	2122	NUTM1	ENST00000333756	15	2	172
hg38	BRD4	ENST00000263377	19	11	2380	NUTM1	ENST00000333756	15	2	172
hg38	WDCP	ENST00000295148	2	4	3817	ALK	ENST00000389048.7	2	20	4080
hg38	CCDC6	ENST00000263102	10	1	535	RET	ENST00000355710	10	12	2369
hg38	CD74	ENST00000009530	5	6	627	NRG1	ENST00000356819	8	6	1020
hg38	COL1A1	ENST00000225964	17	25	1886	PDGFB	ENST00000331163	22	2	852
hg38	CDH11	ENST00000268603	16	1(utr)	319	USP6	ENST00000250066	17	1(utr)	1545
hg38	CLTC	ENST00000269122	17	31	5177	ALK	ENST00000389048	2	20	4080
hg38	DCTN1	ENST00000361874	2	26	3514	ALK	ENST00000389048	2	20	4080
hg38	DHH	ENST00000266991	12	2	872	RHEBL1	ENST00000301068	12	2	293
hg38	EIF3E	ENST00000220849	8	1	153	RSPO2	ENST00000276659	8	2	453
hg38	ERC1	ENST00000397203	12	11	2563	RET	ENST00000355710	10	12	2369
hg38	EML4	ENST00000318522	2	6	929	ALK	ENST00000389048	2	20	4080
hg38	DNAJB1	ENST00000254322	19	1	282	PRKACA	ENST00000308677	19	2	244
hg38	ERC1	ENST00000397203	12	12	2757	ROS1	ENST00000368508	6	36	5977
hg38	ETV6	ENST00000396373	12	5	1283	NTRK3	ENST00000394480	15	15	1908
hg38	ETV6	ENST00000396373	12	5	1283	RUNX1	ENST00000300305	21	2	504
hg38	EWSR1	ENST00000397938	22	8	1293	ATF1	ENST00000262053	12	4	217
hg38	EWSR1	ENST00000397938	22	7	1112	ERG	ENST00000442448	21	8	967
hg38	EWSR1	ENST00000397938	22	7	1112	FLI1	ENST00000429175	11	6	920
hg38	FGFR3	ENST00000440486	4	17	2530	TACC3	ENST00000313288	4	10	1943
hg38	FUS	ENST00000254108	16	6	869	CREB3L1	ENST00000529193	11	5	1047
hg38	GATM	ENST00000396659	15	2	628	BRAF	ENST00000288602	7	11	1376
hg38	HACL1	ENST00000321169	3	16	2072	RAF1	ENST00000251849	3	8	1275
hg38	HEY1	ENST00000354724	8	4	531	NCOA2	ENST00000452400	8	13	2788
hg38	HIP1	ENST00000336926	7	28	2917	ALK	ENST00000389048	2	20	4080
hg38	HMGA2	ENST00000403681	12	3	1389	LPP	ENST00000312675	3	9	1657
hg38	KIAA1549	ENST00000242365	7	15	5097	BRAF	ENST00000288602	7	9	1202
hg38	KMT2A	NM_005933.1	11	8	4086	MLLT3	ENST00000380338	9	6	1413
hg38	KMT2A	NM_005933.1	11	8	4086	AFF1	ENST00000307808	4	5	1504
hg38	LSM14A	ENST00000544216	19	9	1445	BRAF	ENST00000288602	7	9	1202
hg38	MKRN1	ENST00000255977	7	4	996	BRAF	ENST00000288602	7	11	1376
hg38	MSN	ENST00000360270	X	11	1516	ALK	ENST00000389048	2	20	4097
hg38	NAB2	ENST00000300131	12	4	1521	STAT6	ENST00000300134	12	2	306
hg38	NCOA4	ENST00000452682	10	8	1014	RET	ENST00000355710	10	12	2369
hg38	PML	ENST00000268058	15	6	1753	RARA	ENST00000254066	17	3	634
hg38	NONO	ENST00000276079	X	9	1336	TFE3	ENST00000315869	X	6	1146
hg38	TCF3	ENST00000262965	19	6	1795	PBX1	ENST00000420696	1	3	454
hg38	SET	ENST00000322030	9	7	1167	NUP214	ENST00000359428	9	18	2581
hg38	STRN	ENST00000263918	2	3	421	ALK	NM_004304	2	20	4080
hg38	TPM3	ENST00000368533	1	7	717	ALK	ENST00000389048	2	20	4080
hg38	ZNF700	ENST00000254321	19	1	189	MAST1	ENST00000251472	19	20	2447
