# Supplementary material for: Fcirc: A comprehensive pipeline for the exploration of fusion linear and circular RNAs
Source: Gigascience. 2020 May 29;9(6):giaa054. doi: 10.1093/gigascience/giaa054 (PMC7259471; doi:10.1093/gigascience/giaa054)
Supplement: giaa054_Supplemental_Files [file giaa054_supplemental_files.zip › Supplemental_Tab_S4.csv]

Table S4. The running parameters of 7 tools
Program	Command(s)
Arriba	sh run_arriba.sh $STAR_genomeDir $Gtf $Ref_fa $Blacklist $Infq1.gz $Infq2.gz 4
ChimeraScan	python2 bin/fusioncatcher.py -p 4 -d data/current -i $Infq1,$Infq2 -o Out_FusionCatcher2
FusionCatcher	python chimerascan_run.py -p 4 --verbose ../index $Infq1 $Infq2
JAFFA	JAFFA-version-1.09/tools/bpipe-0.9.8.6_rc2/bin/bpipe run -n 4 JAFFA-version-1.09/JAFFA_$mode.groovy $Infq1 $Infq2
STAR-Fusion	./STAR-Fusion --genome_lib_dir CTAT_resource_lib --min_sum_frags 3 --CPU 4 --output_dir STARFusion --left_fq $Input_fq1 --right_fq $Input_fq2
STAR-SEQR	starseqr.py -i $STAR_INDEX -g $Gtf -r $Ref_fa -n RNA -m 1 -t 4 -p $Out -1 $Infq1.gz -2 $Infq2.gz
Fcirc	python3 fcirc.py -t 4 -x $Ref_index -f $Fusion_index -1 $Infq1 -2 $Infq2 -o $Out_dir
