# Supplementary material for: Fcirc: A comprehensive pipeline for the exploration of fusion linear and circular RNAs
Source: Gigascience. 2020 May 29;9(6):giaa054. doi: 10.1093/gigascience/giaa054 (PMC7259471; doi:10.1093/gigascience/giaa054)
Supplement: giaa054_Supplemental_Files [file giaa054_supplemental_files.zip › Supplemental_Tab_S6.csv]

Table S6. F-measure for synthetic RNA-Seq data
Samples	Arriba	ChimeraScan	FusionCatcher	JAFFA	STAR-Fusion	STAR-SEQR	Fcirc
SRR1659960	0.842	0.095	0.107	0.411	0.889	0.584	0.842
SRR1659961	0.842	0.078	0.16	0.412	0.842	0.75	0.889
SRR1659962	0.8	0.218	0.172	0.7	0.8	0.75	0.889
SRR1659963	0.842	0.054	0.166	0.7	0.842	0.75	0.889
SRR1659968	0.842	0.052	0.14	0.56	0.842	0.75	0.889
SRR1659964	0.842	0.1	0.19	0.737	0.8	0.667	0.889
SRR1659965	0.625	0.065	0.28	0.5	0.8	0.667	0.889
SRR1659966	0.824	0.078	0.171	0.667	0.8	0.75	0.889
SRR1659967	0.428	0.071	0.27	0.546	0.75	0.5	0.889
SRR1544075	0.842	0.105	0.28	0.609	0.842	0.75	0.889
SRR1659951	0.8	0.051	0.106	0.359	0.842	0.584	0.889
SRR1659952	0.842	0.039	0.041	0.246	0.889	0.667	0.8
SRR1659953	0.842	0.065	0.197	0.609	0.8	0.75	0.889
SRR1659954	0.842	0.047	0.058	0.203	0.842	0.706	0.889
SRR1659959	0.842	0.444	0.099	0.254	0.842	0.75	0.941
SRR1659955	0.706	0.158	0.625	0.425	0.706	0.571	0.842
SRR1659956	0.824	0.207	0.324	0.527	0.75	0.715	0.889
SRR1659957	0.75	0.052	0.206	0.417	0.333	0.571	0.75
SRR1659958	0.533	0.045	0.165	0.172	0.533	0.5	0.824
SRR1548811	0.571	0.089	0.233	0.667	0.706	0.461	0.824
mean	0.764	0.106	0.2	0.486	0.773	0.66	0.869
