# Supplementary material for: Fcirc: A comprehensive pipeline for the exploration of fusion linear and circular RNAs
Source: Gigascience. 2020 May 29;9(6):giaa054. doi: 10.1093/gigascience/giaa054 (PMC7259471; doi:10.1093/gigascience/giaa054)
Supplement: giaa054_Supplemental_Files [file giaa054_supplemental_files.zip › Supplemental_Tab_S7.csv]

Table S7. Computing time (minutes) for synthetic data
Samples	Arriba	ChimeraScan	FusionCatcher	JAFFA	STAR-Fusion	STAR-SEQR	Fcirc
SRR1659960	91	2511	581	1290	278	204	229
SRR1659961	93	1214	901	1250	174	163	152
SRR1659962	114	820	348	824	189	106	156
SRR1659963	74	1433	940	946	168	154	139
SRR1659968	87	1229	221	1013	197	84	223
SRR1659964	435	2198	319	771	145	146	167
SRR1659965	380	1989	623	900	87	136	219
SRR1659966	437	1086	441	669	134	62	170
SRR1659967	462	1858	331	773	165	86	183
SRR1544075	70	1112	575	637	155	65	110
SRR1659951	388	1560	512	1237	340	133	205
SRR1659952	76	2677	3197	1561	214	125	183
SRR1659953	73	1736	345	824	187	100	154
SRR1659954	87	4104	1135	1841	418	125	176
SRR1659959	159	2008	2136	1294	135	183	109
SRR1659955	236	1716	1134	1119	405	105	151
SRR1659956	101	1364	311	734	275	69	189
SRR1659957	110	3140	677	1450	487	108	222
SRR1659958	99	2516	416	2168	211	104	153
SRR1548811	230	1358	476	576	140	55	106
mean	190.1	1881.45	780.95	1093.85	225.2	115.65	169.8
